# Supplementary material for: From Rare to Common: Genetic Insights into TLR7 Variants in a Multicentric Spanish Study on COVID-19 Severity
Source: J Clin Immunol. 2025 May 27;45(1):100. doi: 10.1007/s10875-025-01892-0 (PMC12116960; doi:10.1007/s10875-025-01892-0)
Supplement: Supplementary file 5 — Supplementary file3 (XLSX 70 KB) [file 10875_2025_1892_MOESM3_ESM.xlsx]

## Sheet: Table S1 WHO-OS
Table S1. WHO ordinal scale
WHO ORDINAL SCALE
Patient State	SCORE	Descriptor
Uninfected	0	Uninfected, no clinical or virological evidence of infection
Ambulatory mild disease	1	No limitation of activities
	2	Limitation of activities
Hospitalized moderate disease	3	Hospitalized, no oxygen therapy
	4	Hospitalized, oxygen therapy by mask or nasal prongs
Hospitalized severe disease	5	Hospitalized, non-invasive ventilation or high-flow oxygen
	6	Hospitalized, intubation and invasive mechanical ventilation (IMV)
	7	Hospitalized, IMV + additional organ support: pressors, RRT, ECMO.
Dead	8
Extracted from WHO R&D Blueprint novel Coronavirus COVID-19 Therapeutic Trial Synopsis. February 18, 2020.
Abbreviations: WHO, world health organization; IMV, Invasive mechanical ventilation; RRT, Renal replacement therapy; ECMO, Extracorporeal membrane oxygenation

## Sheet: Table S2 CHSG panel
Table S2. COVID-19 Human Susceptibility Gene Panel: A) All genes included, B) Isolated SNPs included
A) Genes targeted in the CHSG panel			B) SNPs targeted in the CHSG panel
ACE2	IRAK1	TLR9	Gene			SNP	Chromosome coordinate
AHSG	IRAK4	TMC6	ABO	A1		rs579459	9:136154168
ALOXE3	IRF1	TMC8		A2		rs1053878	9:136131651
BRF2	IRF2	TMEM173		B		rs8176743	9:136131415
C6orf15	IRF3	TMEM181		B		rs8176747	9:136131315
CARD9	IRF4	TMEM65		1		rs8176719	9:136132909
CAT	IRF5	TMPRSS2		2		rs41302905	9:136131316
CCHCR1	IRF7	TOMM7	APOE	ε2	T
CCL2	IRF8	TRAF3			T	rs429358	19:45411941
CCL5	IRF9	TRAF6		ε3	T
CCR1	ISG15	TYK2			C		19:44908822
CCR2	ITK	UNC93B1		ε4	C	rs7412
CCR3	JAK1	WSB1			C
CCR5	LZTFL1	XCR1	SELP			rs6127	1:169566313
CCR9	MAPT	XIAP	LZTFL1			rs17713054	3:45859651
CD14	MARK1	SNORA31				rs71619611	3:45871146
CD209	MB21D1					rs67959919	3:45871908
CD27	MBL2					rs11385942	3:45876460
CD70	MUC5B					rs35508621	3:45880481
CFTR	MX1					rs76374459	3:45900634
CHUK	MYD88					rs73064425	3:45901089
CIB1	NAPSA					rs71325088	3:45862952
CLUAP1	NLRP1		SLC6A20			rs73062389	3:45835417
CXCR4	NLRP3		IFNAR2			rs2236757	21:34624917
CXCR6	NOS2		IFNAR2/IL10RB			rs13050728	21:34615210
CYBB	NR1H2		TYK2			rs11085727	19:10466123
DBR1	OAS1					rs74956615	19:10427721
DES	OAS2		ACE2			rs190509934	X:15620340
DNAH7	OAS3					rs143936283	X:15599428
DOCK2	OBP2B					rs267606406	X:15540504
DPP9	PIGN					rs4646116	X:15618958
ELF5	POLR3A					rs961360700	X:15599351
ERAP2	POLR3C					rs146676783	X:15618926
FBRSL1	POLR3F					rs1244687367	X:15618973
FCGR2A	PPP1R15A		OAS3			rs10774679	12:11337474
FCGR3A	PSORS1C1		OAS1-OAS3			rs6489867	12:113363550
FOXP4	RORC					rs10735079	12:113380008
FURIN	RSAD2		CXCR6			rs35508621	3:45880481
FUT2	SCAMP3		DPP9			rs2109069	19:4719443
FYCO1	SFTPD		FOXP4			rs41435745	6:41490382
GATA2	SH2D1A		SLC22A31			rs117169628	16:89262657
ICAM3	SLC22A31		THBS3			rs67579710	1:155173527
IFIH1	SLC6A20		NR1H2/NAPSA			rs1405655	19:50882619
IFITM3	SOCS1		TAC4			rs77534576	17:47940666
IFNAR1	SPEG		MUC5B			rs35705950	11:1241221
IFNAR2	SPP1		ELF5/CAT			rs766826	11:34528766
IFNG	SPPL2A		SFTPD			rs721917	10:81706324
IFNGR1	STAT1		OBP2B			rs505922	9:136149229
IFNGR2	STAT2		PSORS1C1			rs111837807	6:31121232
IKBKG	STXBP5		SCAMP3			rs148063273	1:155099572
IL10RA	TAC4		FBRSL1			rs12809318	12:133140840
IL10RB	TBK1		PPP1R15A			rs4801778	19:49370609
IL12B	TCF19		TMEM65			rs72711165	8:125336564
IL12RB1	THBS3		LINC02210/MGC57346			rs79600142	17:43897722
IL12RB2	TICAM1		LINC02210/MGC57346			rs113661667	17:43791610
IL17F	TLR2		LINC02210			rs61667602	17:43785349
IL17RA	TLR3		LRRC37A4P/MAPT			rs62054835	17:43934672
IL17RC	TLR4		VSTM2A			rs622568	7:54647894
IL18BP	TLR7		NOTCH4			rs3131294	2:126076783
IL23R	TLR8		CCHCR1			rs143334143	6:31121426
Abbreviations: CHSG, COVID-19 Human Susceptibility Genes; SNP, single nucleotide polymorphism.

## Sheet: Table S3 plasmids
Table S3. Primer sequences
	Primer	Sequence 5' to 3'
pCMV6 TLR7 infusion	InFus.pCMV6-ECORI-F	GGGCGGCCGGGAATTCATGGTGTTTCCAATGTGGACACT	From Takaki Asano et al (Sci. Immunol 2021).DOI:10.1126/sciimmunol.abl4348 Data file Supplementary 4.
	InFus.pCMV6-SACII-R	GAAACAGCTATGACCGCGGCTAGACCGTTTCCTTGAACACCT
TLR7 Variants	N75H_FWD	CACCCTCACCATTCACCACATACCAGACATCTC
	N75H_REV	GTATGTGGTGAATGGTGAGGGTGAGGTTCGTG
	V219I_FWD	TGTCACAGCCATCCCTACTGTTTTGCCATCTAC
	V219I_REV	CAGTAGGGATGGCTGTGACATTGTTATCTTTCAG
	D332G_FWD	GAAATTGGGGGTGCTAAATTTCTGCATTTTCTC
	D332G_REV	ATTTAGCACCCCCAATTTCTTTGGCCAAGAAG
	A448V_FWD	CTCAAATGTCAGAACTTCTGTAGAAAG
	A448V_REV	AAGTTCTGACATTTGAGCAGAAGCCAAC
	R920K_FWD	AGACCCAAAAGAGAAACATTTTAATTTATGTCTCG
	R920K_REV	TTCTCTTTTGGGTCTTCCAGTTTGGCCAC
	V795F_FWD	CTGTGTGGTTTTTCTGGTGGGTTAACCATAC
	V795F_REV	ACCCACCAGAAAAACCACACAGCATCACAGGTG
	Q710Rfs*18_FWD	CAGCCACAACCGACCACTGTCCCTGAGAGATTATC
	Q710Rfs*18_REV	GACAGTGGTCGGTTGTGGCTGAGGTCCAAAG
	Q11L_FWD	GAAGAGACTAATTCTTATCCTTTTTAACATAATCC
	Q11L_REV	TAAGAATTAGTCTCTTCAGTGTCCACATTGG
	V222D_FWD	CCCTACTGATTTGCCATCTACTTTAACAGAACTATA
	V222D_REV	AGATGGCAAATCAGTAGGGACGGCTGTGACATTG
	N215S_FWD	AGATAACAGTGTCACAGCCGTCCCTACTG	Primers for site-directed mutagenesis designed in this paper.
	N215S_REV	GTGACACTGTTATCTTTCAGGGAGAGCAC
	H90Y_FWD	GACTGGACTATCTGGTAGAGATCGATTTCAGATG
	H90Y_REV	CCAGATAGTCCAGTCTGTGAAAGGACGC
	R28G_2_FWD	TTGGGGCTGGATGGTTTCCTAAAACTCTGCCCT
	R28G_2_REV	ACCATCCAGCCCCAAGGAGTTTGGA
UNC93B1	UNC93B1_FWD	GGAGCAGTGAACGCGTACGCGGCCGCTC
	UNC93B1_REV	CGCGTTCACTGCTCCTCCGGCCCGTC
Abbreviations: FWD, Forward; REV, Reverse

## Sheet: Table S4 TLR7 all variants
Table S4. All TLR7 variants found in the cohort
Gene symbol	Transcript RefSeq	HGVSc	VAR_HG19	TYPE	CLASS	CONSEQUENCE	HGVSp	dbSNP_ID	pVAF	Pathogenicity classification	ACMG criteria	spliceAI_AG_score	spliceAI_AG_dis	spliceAI_AL_score	spliceAI_AL_dis	spliceAI_DG_score	spliceAI_DG_dis	spliceAI_DL_score	spliceAI_DL_dis
TLR7	NM_016562.4	.	chrX:12884243_G/C	SNV	SNV	upstream_gene_variant	.	rs745926212	0.000846	Unknown Significance	-
		.	chrX:12884387_A/G	SNV	SNV	upstream_gene_variant	.	rs139044277	0.00532	Unknown Significance	-
		.	chrX:12884542_C/T	SNV	SNV	upstream_gene_variant	.	rs775828114	0.0000401	Unknown Significance	-
		.	chrX:12884986_G/C	SNV	SNV	upstream_gene_variant	.	rs5743712	0.0255	Unknown Significance	-
		.	chrX:12885055_C/G	SNV	SNV	upstream_gene_variant	.	rs5743714	0.0249	Unknown Significance	-
		.	chrX:12885079_G/A	SNV	SNV	upstream_gene_variant	.	rs56130508	0.000763	Unknown Significance	-
		c.-99+110T>A	chrX:12885352_T/A	SNV	SNV	intron_variant	.	rs5743715	0.0103	Likely Benign	BS2_supporting;BP4	0	-149	0	248	0	-70	0	-110
		c.-98-164A>C	chrX:12885436_A/C	SNV	SNV	intron_variant	.	rs5743716	0.00818	Unknown Significance	BP4	0	26	0	229	0	-194	0	-158
		c.-98-142C>G	chrX:12885458_C/G	SNV	SNV	intron_variant	.	rs190715862	0.000775	Unknown Significance	BP4	0	207	0	92	0	-180	0	31
		c.-98-22T>G	chrX:12885578_T/G	SNV	SNV	intron_variant	.	rs2302267	0.064	Likely Benign	BS2_supporting;BP4	0	87	0.01	22	0	222	0	122
		c.-98-14T>C	chrX:12885586_T/C	SNV	SNV	splice_polypyrimidine_tract_variant&intron_variant	.	rs753362405	0.000265	Unknown Significance	BP4	0.01	79	0.01	14	0	14	0	114
		c.-8G>A	chrX:12885690_G/A	SNV	SNV	5_prime_UTR_variant	.	rs201834636	0.000315	Unknown Significance	-	0	2952	0	-25	0	7	0.01	10
		c.3+233G>A	chrX:12885933_G/A	SNV	SNV	intron_variant	.	.	not found	Likely Benign	BP4;BP7	0	-58	0	-333	0	-651	0	-655
		c.3+1049C>G	chrX:12886749_C/G	SNV	SNV	intron_variant	.	rs5743718	0.0253	Likely Benign	BS2_supporting;BP4	0	-34	0	492	0	41	0	523
		c.3+1064T>C	chrX:12886764_T/C	SNV	SNV	intron_variant	.	rs5743719	0.00432	Likely Benign	BS2_supporting;BP4	0	-49	0	477	0	26	0	-964
		c.3+1121_3+1122insT	chrX:12886821_C/CT	INDEL	insertion	intron_variant	.	rs758139988	0.00277	Unknown Significance	BP4	0	420	0	-946	0	-492	0	451
		c.3+1603A>G	chrX:12887303_A/G	SNV	SNV	intron_variant	.	rs1044315784	0.000218	Likely Benign	BP4;BP7	0.07	-62	0	-1638	0.04	-5	0	-1603
		c.3+1618T>C	chrX:12887318_T/C	SNV	SNV	intron_variant	.	rs5743720	0.0399	Likely Benign	BS2_supporting;BP4	0.02	-77	0	965	0	19	0	-2
		c.3+1638G>A	chrX:12887338_G/A	SNV	SNV	intron_variant	.	rs5743721	0.0441	Likely Benign	BS2_supporting;BP4	0	945	0	-97	0	-24	0	-66
		c.3+1716G>T	chrX:12887416_G/T	SNV	SNV	intron_variant	.	rs5741880	0.199	Likely Benign	BS2_supporting;BP4	0	33	0	-175	0	-626	0	-118
		c.3+2232T>C	chrX:12887932_T/C	SNV	SNV	intron_variant	.	rs2042846257	not found	Unknown Significance	BP4	0	-375	0	710	0	1	0	-595
		c.3+2233G>T	chrX:12887933_G/T	SNV	SNV	intron_variant	.	rs2042846273	0.0000164	Unknown Significance	BP4	0	-692	0	350	0	-596	0	0
		c.3+2427A>G	chrX:12888127_A/G	SNV	SNV	intron_variant	.	rs1634323	0.101	Likely Benign	BS2_supporting;BP4	0	-886	0	-570	0	-1	0	-194
		c.3+2457T>C	chrX:12888157_T/C	SNV	SNV	intron_variant	.	rs5743724	0.0109	Likely Benign	BS2_supporting;BP4	0	485	0	-916	0	-885	0	-224
		c.3+2624G>C	chrX:12888324_G/C	SNV	SNV	intron_variant	.	rs5743725	0.00309	Unknown Significance	BP4	0	-41	0	318	0	172	0	-391
		c.3+2804T>C	chrX:12888504_T/C	SNV	SNV	intron_variant	.	rs5743726	0.0121	Likely Benign	BS2_supporting;BP4	0	980	0	138	0	-8	0	48
		c.3+2867A>C	chrX:12888567_A/C	SNV	SNV	intron_variant	.	rs179022	0.519	Likely Benign	BS2_supporting;BP4	0	-39	0	75	0	461	0	-634
		c.3+2879_3+2882del	chrX:12888575_AAATT/A	INDEL	deletion	intron_variant	.	rs761719248	0.00261	Unknown Significance	BP4	0	-47	0	67	0	106	0	492
		c.3+2910C>T	chrX:12888610_C/T	SNV	SNV	intron_variant	.	rs5743727	0.0236	Likely Benign	BS2_supporting;BP4	0	-327	0	32	0	-58	0	71
		c.3+2991C>T	chrX:12888691_C/T	SNV	SNV	intron_variant	.	rs766612348	0.00000895	Unknown Significance	BP4	0	-408	0	-49	0	-758	0	376
		c.3+3002G>A	chrX:12888702_G/A	SNV	SNV	intron_variant	.	rs5743728	0.0475	Likely Benign	BS2_supporting;BP4	0	-931	0	-60	0	-769	0	365
		c.3+3157_3+3161dup	chrX:12888855_C/CATTCA	INDEL	insertion	intron_variant	.	rs5743729	0.0119	Likely Benign	BS2_supporting;BP4	0	-572	0	-213	0	-359	0	212
		c.3+3213_3+3222del	chrX:12888910_TTGTTGATAAG/T	INDEL	deletion	intron_variant	.	rs5743730	0.0131	Likely Benign	BS2_supporting;BP4;BP7	0	-1669	0	-268	0	1583	0	2114
		c.3+3474T>G	chrX:12889174_T/G	SNV	SNV	intron_variant	.	rs5743731	0.0119	Likely Benign	BS2_supporting;BP4	0	-532	0	-150	0	948	0	-107
		c.3+3546A>T	chrX:12889246_A/T	SNV	SNV	intron_variant	.	rs1731477	0.0706	Likely Benign	BS2_supporting;BP4	0	-604	0	-325	0	-218	0	876
		c.3+3847G>C	chrX:12889547_G/C	SNV	SNV	intron_variant	.	rs988512289	0.0000224	Unknown Significance	BP4	0	651	0	-905	0	575	0	946
		c.3+3966C>T	chrX:12889666_C/T	SNV	SNV	intron_variant	.	rs1731478	0.06	Likely Benign	BS2_supporting;BP4	0	-745	0	532	0	827	0	456
		c.3+4008C>G	chrX:12889708_C/G	SNV	SNV	intron_variant	.	rs5743733	0.11	Likely Benign	BS2_supporting;BP4	0	490	0	720	0	414	0	935
		c.3+4063T>G	chrX:12889763_T/G	SNV	SNV	intron_variant	.	rs179021	0.129	Likely Benign	BS2_supporting;BP4	0	435	0	9	0	764	0	359
		c.3+4109C>T	chrX:12889809_C/T	SNV	SNV	intron_variant	.	rs5743734	0.027	Likely Benign	BS2_supporting;BP4	0	964	0	-325	0	313	0	511
		c.3+4157A>G	chrX:12889857_A/G	SNV	SNV	intron_variant	.	rs179020	0.792	Likely Benign	BS2_supporting;BP4	0	916	0	571	0	636	0	265
		c.3+4269A>C	chrX:12889969_A/C	SNV	SNV	intron_variant	.	rs179019	0.794	Likely Benign	BS2_supporting;BP4	0	229	0	804	0	678	0	524
		c.3+4327T>A	chrX:12890027_T/A	SNV	SNV	intron_variant	.	rs1634322	0.22	Likely Benign	BS2_supporting;BP4	0	171	0	746	0	95	0	997
		c.3+4450T>C	chrX:12890150_T/C	SNV	SNV	intron_variant	.	rs179018	0.148	Likely Benign	BS2_supporting;BP4	0	623	0	243	0	874	0	-28
		c.3+4544T>C	chrX:12890244_T/C	SNV	SNV	intron_variant	.	rs5743735	0.0123	Likely Benign	BS2_supporting;BP4	0	529	0	-46	0	780	0	76
		c.3+4753C>T	chrX:12890453_C/T	SNV	SNV	intron_variant	.	rs1731479	0.191	Likely Benign	BS2_supporting;BP4	0	320	0	-255	0	656	0	40
		c.3+4846C>T	chrX:12890546_C/T	SNV	SNV	intron_variant	.	rs917412774	0.0000136	Likely Benign	BP4;BP7	0	-348	0	227	0	-53	0	478
		c.3+4977_3+4980dup	chrX:12890674_C/CAGGG	INDEL	insertion	intron_variant	.	rs60835063	0.0731	Likely Benign	BS2_supporting;BP4	0	-246	0	99	0.01	350	0	-552
		c.3+4975_3+4976del	chrX:12890674_CAG/C	INDEL	deletion	intron_variant	.	rs1555907241	0.0114	Unknown Significance	BP4	0.02	99	0	-476	0	-181	0	350
		c.3+4990_3+4991dup	chrX:12890677_G/GGA	INDEL	insertion	intron_variant	.	.	0.0246	Likely Benign	BS2_supporting;BP4	0.01	96	0	-479	0	347	0	-555
		c.3+5118G>A	chrX:12890818_G/A	SNV	SNV	intron_variant	.	rs186032093	0.000698	Unknown Significance	BP4	0	183	0	-45	0	-30	0	206
		c.3+5272T>C	chrX:12890972_T/C	SNV	SNV	intron_variant	.	rs773171816	0.0000677	Unknown Significance	BP4	0	-199	0	32	0	52	0	-479
		c.3+5321A>G	chrX:12891021_A/G	SNV	SNV	intron_variant	.	rs5743737	0.0263	Likely Benign	BS2_supporting;BP4;BP7	0	-17	0	-248	0	88	0	3
		c.3+6008T>C	chrX:12891708_T/C	SNV	SNV	intron_variant	.	rs5743738	0.0123	Likely Benign	BS2_supporting;BP4	0	-704	0	-935	0	-684	0	656
		c.3+6189T>G	chrX:12891889_T/G	SNV	SNV	intron_variant	.	rs5743739	0.024	Likely Benign	BS2_supporting;BP4	0	657	0	222	0	-865	0	-676
		c.3+6260A>G	chrX:12891960_A/G	SNV	SNV	intron_variant	.	rs5743740	0.144	Likely Benign	BS2_supporting;BP4	0	996	0	-956	0	-936	0	-747
		c.3+6948C>A	chrX:12892648_C/A	SNV	SNV	intron_variant	.	rs5743742	0.0221	Likely Benign	BS2_supporting;BP4	0	-102	0	695	0	72	0	-566
		c.3+7394dup	chrX:12893081_G/GT	INDEL	insertion	intron_variant	.	.	0.143	Likely Benign	BS2_supporting;BP4	0	262	0	673	0	-361	0	815
		c.3+7393_3+7394dup	chrX:12893081_G/GTT	INDEL	insertion	intron_variant	.	.	0.0106	Likely Benign	PM2_supporting;BP4;BP7	0	#N/A	0	2471	0	2593	0	804
		c.3+7394del	chrX:12893081_GT/G	INDEL	deletion	intron_variant	.	.	0.0204	Likely Benign	BS2_supporting;BP4	0	-125	0	262	0	-7	0	815
		c.3+7608C>G	chrX:12893308_C/G	SNV	SNV	intron_variant	.	rs5743743	0.00886	Unknown Significance	BP4	0	-352	0	35	0	912	0	588
		c.3+8317T>A	chrX:12894017_T/A	SNV	SNV	intron_variant	.	rs111487020	0.0268	Likely Benign	BS2_supporting;BP4	0	-674	0	86	0	-121	0	-943
		c.3+8689T>C	chrX:12894389_T/C	SNV	SNV	intron_variant	.	rs1377920541	0.00000446	Unknown Significance	BP4	0	-504	0	-635	0	-169	0	-493
		c.3+8742G>C	chrX:12894442_G/C	SNV	SNV	intron_variant	.	rs179016	0.436	Likely Benign	BS2_supporting;BP4	0	-339	0	-647	0	-546	0	-615
		c.3+8791G>A	chrX:12894491_G/A	SNV	SNV	intron_variant	.	rs5743749	0.0348	Likely Benign	BS2_supporting;BP4	0	605	0	-696	0	694	0	-595
		c.4-8771A>G	chrX:12894860_A/G	SNV	SNV	intron_variant	.	rs5743751	0.0122	Likely Benign	BS2_supporting;BP4	0	682	0	703	0	825	0	433
		c.4-8594T>C	chrX:12895037_T/C	SNV	SNV	intron_variant	.	rs901255552	0.00107	Likely Benign	BP4;BP7	0	526	0	3366	0	-1141	0	601
		c.4-8574dup	chrX:12895044_T/TA	INDEL	insertion	intron_variant	.	.	0.385	Likely Benign	BS2_supporting;BP4	0	-921	0	519	0	-824	0	641
		c.4-8575_4-8574dup	chrX:12895044_T/TAA	INDEL	insertion	intron_variant	.	.	0.0978	Likely Benign	PM2_supporting;BP4;BP7	0	#N/A	0	508	0	630	0	#N/A
		c.4-8576_4-8574dup	chrX:12895044_T/TAAA	INDEL	insertion	intron_variant	.	.	0.000122	Likely Benign	PM2_supporting;BP4;BP7	0	#N/A	0	509	0	-1158	0	631
		c.4-8574del	chrX:12895044_TA/T	INDEL	deletion	intron_variant	.	.	0.00421	Unknown Significance	BP4	0	716	0	519	0.01	641	0	249
		c.4-8585_4-8584insTA	chrX:12895045_A/AAT	INDEL	insertion	intron_variant	.	rs142239929	0.0207	Likely Benign	BS2_supporting;BP4;BP7	0	-1702	0	518	0	640	0	593
		c.4-8509C>A	chrX:12895122_C/A	SNV	SNV	intron_variant	.	rs7886759	0.0234	Likely Benign	BS2_supporting;BP4	0	441	0	674	0	516	0	563
		c.4-8363G>A	chrX:12895268_G/A	SNV	SNV	intron_variant	.	rs776168864	0.00147	Unknown Significance	BP4	0	274	0	295	0	417	0	25
		c.4-8339G>A	chrX:12895292_G/A	SNV	SNV	intron_variant	.	rs1638595	0.112	Likely Benign	BS2_supporting;BP4	0	271	0	504	0	393	0	-107
		c.4-8306A>T	chrX:12895325_A/T	SNV	SNV	intron_variant	.	rs1634321	0.126	Likely Benign	BS2_supporting;BP4	0	238	0	205	0	360	0	313
		c.4-7787C>G	chrX:12895844_C/G	SNV	SNV	intron_variant	.	.	not found	Likely Benign	BP4;BP7	0	2559	0	-281	0	-159	0	-1948
		c.4-7521T>C	chrX:12896110_T/C	SNV	SNV	intron_variant	.	rs1638596	0.0704	Likely Benign	BS2_supporting;BP4	0	-314	0	-547	0	136	0	-425
		c.4-7510T>C	chrX:12896121_T/C	SNV	SNV	intron_variant	.	rs5743752	0.00282	Likely Benign	BP4;BP7	0	-558	0	-325	0	-1901	0	-436
		c.4-7026G>A	chrX:12896605_G/A	SNV	SNV	intron_variant	.	rs5743753	0.013	Likely Benign	BS2_supporting;BP4;BP7	0	-1042	0	-12	0	-920	0	1842
		c.4-6970G>T	chrX:12896661_G/T	SNV	SNV	intron_variant	.	rs1638597	0.15	Likely Benign	BS2_supporting;BP4	0	-865	0	-68	0	-976	0	674
		c.4-6801T>G	chrX:12896830_T/G	SNV	SNV	intron_variant	.	rs144320447	0.00503	Likely Benign	BP4;BP7	0	-1267	0	-1034	0	-1145	0	-2934
		c.4-6717A>G	chrX:12896914_A/G	SNV	SNV	intron_variant	.	rs748946698	0.000728	Unknown Significance	BP4	0	777	0	307	0	-668	0	421
		c.4-6610C>T	chrX:12897021_C/T	SNV	SNV	intron_variant	.	rs1634320	0.0601	Likely Benign	BS2_supporting;BP4	0	-428	0	200	0	314	0	35
		c.4-6475T>C	chrX:12897156_T/C	SNV	SNV	intron_variant	.	rs773248286	0.000538	Likely Benign	BP4;BP7	0	-1593	0	1065	0	-1471	0	2848
		c.4-6446T>C	chrX:12897185_T/C	SNV	SNV	intron_variant	.	rs1251952566	0.00000446	Unknown Significance	BP4	0	506	0	36	0	48	0	-939
		c.4-6442T>C	chrX:12897189_T/C	SNV	SNV	intron_variant	.	rs5743759	0.00888	Unknown Significance	BP4	0	392	0	32	0	634	0	146
		c.4-6384A>C	chrX:12897247_A/C	SNV	SNV	intron_variant	.	rs2042882982	not found	Unknown Significance	BP4	0	974	0	-26	0	-769	0	88
		c.4-5855_4-5847del	chrX:12897766_CAGGAGAAAG/C	INDEL	deletion	intron_variant	.	rs5743760	0.206	Likely Benign	BS2_supporting;BP4	0	455	0	637	0	544	0	57
		c.4-5615C>T	chrX:12898016_C/T	SNV	SNV	intron_variant	.	rs1620233	0.204	Likely Benign	BS2_supporting;BP4	0	387	0	798	0	294	0	431
		c.4-5338C>A	chrX:12898293_C/A	SNV	SNV	intron_variant	.	rs5743763	0.0707	Likely Benign	BS2_supporting;BP4	0	110	0	-72	0	154	0	17
		c.4-5317A>G	chrX:12898314_A/G	SNV	SNV	intron_variant	.	rs781489472	0.00153	Unknown Significance	BP4	0.01	-93	0	89	0	0	0	-4
		c.4-5154C>T	chrX:12898477_C/T	SNV	SNV	intron_variant	.	rs190238600	0.00116	Unknown Significance	BP4	0	-896	0	-74	0	637	0	-30
		c.4-4897_4-4896dup	chrX:12898732_C/CAA	INDEL	insertion	intron_variant	.	rs201392213	0.0273	Likely Benign	BP4;BP7	0	-3167	0	2123	0	-420	0	2260
		c.4-4715C>T	chrX:12898916_C/T	SNV	SNV	intron_variant	.	rs141988820	0.0238	Likely Benign	BS2_supporting;BP4	0	824	0	-695	0	-606	0	40
		c.4-4621C>T	chrX:12899010_C/T	SNV	SNV	intron_variant	.	rs138928238	0.011	Likely Benign	BS2_supporting;BP4	0	-789	0	-607	0	-54	0	983
		c.4-4570C>A	chrX:12899061_C/A	SNV	SNV	intron_variant	.	rs142136447	0.011	Likely Benign	BS2_supporting;BP4	0	-658	0	-840	0	932	0	943
		c.4-4144_4-4140del	chrX:12899485_GAAGTT/G	INDEL	deletion	intron_variant	.	rs199998174	0.0112	Likely Benign	BS2_supporting;BP4	0	255	0	-284	0	519	0	803
		c.4-4089A>G	chrX:12899542_A/G	SNV	SNV	intron_variant	.	rs188271527	0.000535	Unknown Significance	BP4	0	-728	0	198	0	462	0	451
		c.4-4001_4-3966del	chrX:12899593_AAACTGAGTTATTTATTCTTTTTAATAAATAATAAAT/A	INDEL	deletion	intron_variant	.	rs1569108434	0.016	Unknown Significance	BP7	NA	NA	NA	NA	NA	NA	NA	NA
		c.4-4002_4-4000del	chrX:12899626_AAAT/A	INDEL	deletion	intron_variant	.	rs201618709	0.0799	Likely Benign	BS2_supporting;BP4	0	114	0	258	0	367	0	916
		c.4-3989_4-3986del	chrX:12899636_GTTAT/G	INDEL	deletion	intron_variant	.	rs1188792576	0.000274	Unknown Significance	BP4	0	104	0	193	0	357	0	652
		c.4-3969_4-3966del	chrX:12899658_TAATA/T	INDEL	deletion	intron_variant	.	rs200840216	0.0509	Likely Benign	BS2_supporting;BP4	0	82	0	171	0	335	0	630
		c.4-3935_4-3932del	chrX:12899690_TAATA/T	INDEL	deletion	intron_variant	.	rs747722721	0.000213	Likely Benign	BP4;BP7	0	50	0	1163	0	303	0	1300
		c.4-3934_4-3933insGAGTTATTTATTCTTTTTAATAAATAAT	chrX:12899694_A/AAATGAGTTATTTATTCTTTTTAATAAAT	INDEL	insertion	intron_variant	.	rs1319931978	0.00293	Unknown Significance	BP7	NA	NA	NA	NA	NA	NA	NA	NA
		c.4-3933_4-3930del	chrX:12899696_ATAAC/A	INDEL	deletion	intron_variant	.	rs200334928	0.0634	Likely Benign	BS2_supporting;BP4	0	202	0	44	0	-740	0	592
		c.4-3931C>A	chrX:12899700_C/A	SNV	SNV	intron_variant	.	rs766361534	0.00177	Unknown Significance	BP4	0	-886	0	40	0	588	0	293
		c.4-3907del	chrX:12899714_CT/C	INDEL	deletion	intron_variant	.	rs1207283812	0.0000755	Unknown Significance	BP4	0	947	0	26	0	279	0	574
		c.4-3866A>G	chrX:12899765_A/G	SNV	SNV	intron_variant	.	rs179014	0.887	Likely Benign	BS2_supporting;BP4	0	-25	0	-951	0.01	228	0	-809
		c.4-3639T>A	chrX:12899992_T/A	SNV	SNV	intron_variant	.	rs181935460	0.0000356	Likely Benign	BP4;BP7	0	-102	0	-1771	0.04	1	0	12
		c.4-3497C>T	chrX:12900134_C/T	SNV	SNV	intron_variant	.	rs182002771	0.00324	Likely Benign	BP4;BP7	0	-394	0	719	0	-141	0	154
		c.4-3378G>C	chrX:12900253_G/C	SNV	SNV	intron_variant	.	rs568187910	0.0000716	Likely Benign	BP4;BP7	0	-1850	0	600	0.01	35	0	737
		c.4-3375A>G	chrX:12900256_A/G	SNV	SNV	intron_variant	.	rs750297841	0.000262	Unknown Significance	BP4	0	-516	0	597	0.01	32	0	734
		c.4-3375A>T	chrX:12900256_A/T	SNV	SNV	intron_variant	.	rs750297841	0.00000893	Unknown Significance	BP4	0	-366	0	597	0	-252	0	32
		c.4-3367G>C	chrX:12900264_G/C	SNV	SNV	intron_variant	.	rs778106261	0.00013	Unknown Significance	BP4	0	-41	0	589	0.02	24	0	726
		c.4-3151A>C	chrX:12900480_A/C	SNV	SNV	intron_variant	.	rs5743769	0.00298	Unknown Significance	BP4	0	-740	0	373	0	510	0	62
		c.4-3057G>A	chrX:12900574_G/A	SNV	SNV	intron_variant	.	rs5743770	0.0232	Likely Benign	BS2_supporting;BP4	0	87	0	279	0	-581	0	416
		c.4-2716G>A	chrX:12900915_G/A	SNV	SNV	intron_variant	.	rs5743771	0.0238	Likely Benign	BS2_supporting;BP4	0.12	-62	0	1	0.09	75	0	-636
		c.4-2579C>T	chrX:12901052_C/T	SNV	SNV	intron_variant	.	rs753722987	0.0013	Unknown Significance	BP4	0	-381	0	-199	0	9	0	-62
		c.4-2482C>T	chrX:12901149_C/T	SNV	SNV	intron_variant	.	rs907868394	not found	Unknown Significance	BP4	0	-296	0	-488	0	-159	0	622
		c.4-2459G>A	chrX:12901172_G/A	SNV	SNV	intron_variant	.	rs147806968	0.00159	Likely Benign	BP4;BP7	0	2141	0	-319	0	1662	0	-182
		c.4-2429C>T	chrX:12901202_C/T	SNV	SNV	intron_variant	.	rs565963971	0.00109	Likely Benign	BP4;BP7	0	-349	0	2111	0	-212	0	1632
		c.4-2160G>A	chrX:12901471_G/A	SNV	SNV	intron_variant	.	rs179013	0.143	Likely Benign	BS2_supporting;BP4	0	653	0	-618	0	-481	0	300
		c.4-2069G>A	chrX:12901562_G/A	SNV	SNV	intron_variant	.	rs179012	0.359	Likely Benign	BS2_supporting;BP4	0	-709	0	562	0	209	0	-572
		c.4-1671G>T	chrX:12901960_G/T	SNV	SNV	intron_variant	.	rs179011	0.232	Likely Benign	BS2_supporting;BP4	0	-16	0	718	0	-970	0	874
		c.4-1519C>A	chrX:12902112_C/A	SNV	SNV	intron_variant	.	rs5743774	0.00287	Likely Benign	BP4;BP7	0	-1259	0	1201	0	722	0	951
		c.4-746T>C	chrX:12902885_T/C	SNV	SNV	intron_variant	.	rs179010	0.713	Likely Benign	BS2_supporting;BP4	0	-119	0	66	0	-251	0	-51
		c.4-596T>C	chrX:12903035_T/C	SNV	SNV	intron_variant	.	rs1634319	0.134	Likely Benign	BS2_supporting;BP4	0.01	-84	0	278	0	28	0	-201
		c.4-448C>T	chrX:12903183_C/T	SNV	SNV	intron_variant	.	rs144427682	0.00475	Likely Benign	BP4;BP7	0	130	0	2286	0	628	0	-349
		c.4-243C>T	chrX:12903388_C/T	SNV	SNV	intron_variant	.	rs775190165	0.000132	Likely Benign	BP4;BP7	0	-75	0	-2535	0	423	0	-2398
		c.4-182T>C	chrX:12903449_T/C	SNV	SNV	intron_variant	.	rs2074109	0.0119	Unknown Significance	BP4	0	151	0	-136	0	139	0	-13
		c.4-181T>A	chrX:12903450_T/A	SNV	SNV	intron_variant	.	rs5743778	0.0263	Likely Benign	BS2_supporting;BP4;BP7	0	-2597	0	-137	0	-2460	0	-14
		c.4-151A>G	chrX:12903480_A/G	SNV	SNV	intron_variant	.	rs179009	0.181	Likely Benign	BS2_supporting;BP4	0	-167	0	151	0	331	0	-646
		c.32A>T	chrX:12903659_A/T	SNV	SNV	missense_variant	p.Gln11Leu	rs179008	0.179	Benign	BA1;BS2_supporting;BP4	0.02	52	0.01	-28	0	-825	0	152
		c.268C>T	chrX:12903895_C/T	SNV	SNV	missense_variant	p.His90Tyr	.	not found	Cannot be calculated, one evidence supporting pathogenicity and one benignity.	PM2;BP4	0	573	0	-264	0.01	-84	0	-832
		c.644A>G	chrX:12904271_A/G	SNV	SNV	missense_variant	p.Asn215Ser	.	not found	Cannot be calculated, one evidence supporting pathogenicity and one benignity.	PM2;BP4	0	197	0	42	0	-460	0	-835
		c.655G>A	chrX:12904282_G/A	SNV	SNV	missense_variant	p.Val219Ile	rs149314023	0.00227	Benign	BA1;BS2_supporting;BP4	0	186	0	-651	0	-471	0	-694
		c.995A>G	chrX:12904622_A/G	SNV	SNV	missense_variant	p.Asp332Gly	rs202129610	0.0000164	Cannot be calculated, one evidence supporting pathogenicity and one benignity.	PM2_supporting;BP4	0	68	0	-154	0	-811	0	67
		c.1035G>A	chrX:12904662_G/A	SNV	SNV	synonymous_variant	p.Leu345=	rs5743780	0.0141	Benign	BA1;BS2_supporting;BP4;BP7	0	28	0	-12	0.01	-851	0	27
		c.1343C>T	chrX:12904970_C/T	SNV	SNV	missense_variant	p.Ala448Val	rs5743781	0.00282	Likely Benign	BS2_supporting;BP4	0	-280	0	-33	0	-2	0	31
		c.2403G>A	chrX:12906030_G/A	SNV	SNV	synonymous_variant	p.Thr801=	rs864058	0.112	Benign	BA1;BS2_supporting;BP4;BP7	0	173	0	526	0	3	0	94
		c.2759G>A	chrX:12906386_G/A	SNV	SNV	missense_variant	p.Arg920Lys	rs189681811	0.000366	Unknown Significance	BP4	0	170	0	-183	0	-262	0	-353
		c.2877C>T	chrX:12906504_C/T	SNV	SNV	synonymous_variant	p.Asp959=	rs200330128	0.0000721	Likely Benign	BP4;BP7	0	-643	0	-301	0	-490	0	-471
		c.3048A>C	chrX:12906675_A/C	SNV	SNV	synonymous_variant	p.Pro1016=	rs150367536	0.000402	Likely Benign	BP4;BP7	0	34	0	-119	0	670	0	-661
		c.3087A>G	chrX:12906714_A/G	SNV	SNV	synonymous_variant	p.Leu1029=	rs5741881	0.0633	Benign	BA1;BS2_supporting;BP4;BP7	0	-158	0	872	0	-700	0	-590
		c.*127A>G	chrX:12906904_A/G	SNV	SNV	3_prime_UTR_variant	.	rs201146128	0.000267	Unknown Significance	-	0	-348	0	682	0	-890	0	-899
		c.*879T>C	chrX:12907656_T/C	SNV	SNV	3_prime_UTR_variant	.	rs5743784	0.0109	Unknown Significance	BS2_supporting	0	-70	0	593	0	35	0	709
		c.*881C>G	chrX:12907658_C/G	SNV	SNV	3_prime_UTR_variant	.	rs3853839	0.309	Unknown Significance	BS2_supporting	0	-72	0	405	0	250	0	707
		c.*905T>C	chrX:12907682_T/C	SNV	SNV	3_prime_UTR_variant	.	rs5743785	0.00105	Unknown Significance	-	0.01	-96	0	570	0	-2143	0	683
		c.*1125T>C	chrX:12907902_T/C	SNV	SNV	3_prime_UTR_variant	.	rs200353251	0.0000533	Unknown Significance	-	0	161	0	97	0	463	0	6
		c.*1344C>T	chrX:12908121_C/T	SNV	SNV	3_prime_UTR_variant	.	rs192357402	0.000795	Unknown Significance	-	0	6	0	-58	0	244	0	-213
		.	chrX:12908586_T/C	SNV	SNV	downstream_gene_variant	.	rs5743787	0.00664	Unknown Significance	-
Abbreviations: HGVSc, Human Genome Variation Society c.DNA nomenclature; HGVSp, Human Genome Variation Society protein nomenclature; pVAF, population Variant Allele Frequency (Is the median frequency of the global frequencies of the following population resources: 1000G, ESP6500, gnomAD genome v3.1.1, gnomAD exome v2.1.1, and ALFA v2); SNV, Single Nucleotide Variant; INDEL, Insertions and Deletio…

## Sheet: Table S5 all clinical data
Table S5. Demographics and clinical data of patients carrying rare TLR7 variants
Case ID	Case/ Control	HGVSc	HGVSp	Variant	Allele status	Sex	Age	Ethnicity	Obesity (BMI>30)	Smoker	Pulmonary disease	Immunodeficiency	Diabetes Mellitus	Hypertension	Dyslipidemia	Stroke	Cancer	Cardiac disease	Renal disease	Hepatic disease	ACEI or ARA2 therapy	Oral anticoagulation therapy	Antiplatelet drugs therapy	Steroids or other immunosupressants use	Vaccination against SARS-CoV-2	Pandemic Wave	Nº of days admitted in hospital	Nº of days from symptoms apperance to admission	Final patient status	Pneumonia	O2 <6lpm	O2 >6lpm, or FiO2 >31%	Intermediate care Admission	ICU Admission	Worst WHO Ordinal Scale	WHO Ordinal Scale at Discharge	HFNC	NIMV	RRT	ECMO	IMV	Tracheostomy	Multiorganic failure	ARDS	Encephalitis	Other neurological complications	Thrombotic complications	Thrombosis type	Haemorragical complications
1	Case	c.644A>G	p.Asn215Ser	N215S	Hemizygous	Male	30	Latino/Admixed American	No	No	No	No	No	No	No	No	No	No	No	No	No	No	No	No	No	1	9	8	Alive	Yes	No	Yes	Yes	No	5	1	Yes	No	No	No	No	No	No	No	No	No	No		No
4	Case	c.655G>A	p.Val219Ile	V219I	Hemizygous	Male	48	Latino/Admixed American	Yes	No	No	No	No	No	Yes	No	No	No	No	No	No	No	No	No	No	2	10	7	Alive	Yes	Yes	No	No	No	4	1	No	No	No	No	No	No	No	No	No	No	No		No
11	Case	c.1343C>T	p.Ala448Val	A448V	Hemizygous	Male	31	European (non-Finnish)	No	No	No	No	No	No	No	No	No	No	No	No	No	No	No	No	No	1	5	8	Alive	Yes	No	No	No	No	3	1	No	No	No	No	No	No	No	No	No	No	No		No
70	Case	c.655G>A	p.Val219Ile	V219I	Hemizygous	Male	31	Latino/Admixed American	No	No	No	No	No	No	No	No	No	No	No	No	No	No	No	No	No	5	13	11	Alive	Yes	No	Yes	Yes	No	5	1	Yes	No	No	No	No	No	No	No	No	No	Yes	PE	Yes
100	Case	c.655G>A	p.Val219Ile	V219I	Hemizygous	Male	49	Latino/Admixed American	Yes	No	No	No	Yes	Yes	Yes	No	No	No	No	No	Yes	No	No	No	No	1	50	6	Alive	Yes	No	Yes	Yes	Yes	7	1	No	No	No	No	Yes	Yes	No	Yes	No	Yes	No		No
116	Case	c.1343C>T	p.Ala448Val	A448V	Hemizygous	Male	58	European (non-Finnish)	Yes	No	Asthma	No	Yes	No	No	No	No	No	No	No	No	No	No	No	No	2	81	5	Alive	Yes	No	Yes	Yes	Yes	7	2	Yes	Yes	No	Yes	Yes	Yes	No	Yes	No	No	No		No
148	Case	c.995A>G	p.Asp332Gly	D332G	Heterozygous	Female	48	European (non-Finnish)	Yes	No	No	No	No	No	No	No	No	No	No	No	No	No	No	No	No	3	11	9	Alive	Yes	No	Yes	Yes	No	5	1	Yes	No	No	No	No	No	No	No	No	No	No		No
165	Case	c.655G>A	p.Val219Ile	V219I	Hemizygous	Male	46	Latino/Admixed American	No	No	No	No	No	No	No	No	No	No	No	No	No	No	No	No	No	3	52	3	Exitus	Yes	No	Yes	Yes	Yes	8	8	No	No	No	Yes	Yes	No	No	Yes	No	No	No		Yes
204	Case	c.2759G>A	p.Arg920Lys	R920K	Heterozygous	Female	65	European (non-Finnish)	Yes	No	No	No	Yes	Yes	Yes	No	No	No	No	No	Yes	No	No	No	No	1	129	10	Alive	Yes	No	Yes	Yes	Yes	7	2	Yes	Yes	No	No	Yes	Yes	No	Yes	No	No	Yes	DVT, PE	Yes
231	Case	c.268C>T	p.His90Tyr	H90Y	Heterozygous	Female	69	European (non-Finnish)	No	No	No	No	No	No	No	No	No	No	No	No	No	No	No	No	No	1	125	7	Alive	Yes	No	Yes	Yes	Yes	7	3	Yes	No	No	No	Yes	Yes	No	Yes	No	Yes	No		Yes
262	Case	c.655G>A	p.Val219Ile	V219I	Hemizygous	Male	44	Latino/Admixed American	Yes	No	No	-	No	No	-	-	No	No	No	No	-	-	-	-	No	1	21	-	Alive	Yes	No	Yes	-	Yes	6	-	-	-	No	No	Yes	No	-	Yes	-	No	-		No
Abbreviations: HGVSc, Human Genome Variation Society c.DNA nomenclature; HGVSp, Human Genome Variation Society protein nomenclature; BMI, Body mass index; ACEI, angiotensin-converting-enzyme inhibitors; ARA2, angiotensin II receptor antagonists; Pandemic Wave, Acoording to Spanish SARS-CoV-2 epidemiological pandemic evolution; lpm, liters per minut; ICU, Intensive care unite; WHO, World Health Or…
[truncated: 22 more columns]

## Sheet: Table S6 TLR7 SNP
Table S6. Clinical outcome evaluation of patients carrying common TLR7 variants and genotype
Case ID	Sex	Case / Control	Pneumonia Requiring FiO2 >31%	WHO-OS ≥5	ICU Admission	Death	Patient genotype
							rs179008	rs179009	rs3853839	rs2302267
1	Male	Case	Yes	Yes	No	No	A	A	G	T
4	Male	Case	No	No	No	No	A	A	G	T
5	Male	Case	Yes	Yes	No	No	A	A	G	T
6	Male	Case	Yes	Yes	Yes	No	A	A	C	T
7	Female	Case	Yes	Yes	Yes	No	TT	GG	CC	TT
8	Male	Case	Yes	Yes	Yes	No	A	A	C	T
9	Male	Case	Yes	Yes	No	No	A	A	C	T
10	Male	Case	Yes	Yes	No	No	T	G	C	T
11	Male	Case	No	No	No	No	A	A	C	T
12	Female	Case	Yes	Yes	Yes	No	AA	AA	CC	TT
13	Male	Case	Yes	Yes	Yes	Yes	A	G	G	T
14	Male	Case	Yes	Yes	Yes	No	A	A	C	G
15	Male	Case	Yes	Yes	Yes	No	A	A	C	T
16	Male	Case	Yes	Yes	Yes	No	A	A	C	T
17	Male	Case	Yes	Yes	Yes	No	A	A	C	T
18	Male	Case	Yes	Yes	Yes	No	T	G	C	T
19	Male	Case	Yes	Yes	Yes	No	A	A	C	T
20	Male	Case	Yes	Yes	Yes	No	A	A	C	T
21	Male	Case	Yes	Yes	No	No	A	A	G	T
22	Male	Case	Yes	Yes	No	No	A	A	G	T
23	Male	Case	Yes	Yes	No	No	A	A	G	T
24	Male	Case	Yes	Yes	Yes	No	A	A	C	T
25	Male	Case	Yes	Yes	No	No	A	A	G	T
26	Male	Case	Yes	Yes	No	No	A	A	C	T
27	Female	Case	Yes	Yes	No	No	TA	GA	CC	TT
28	Male	Case	Yes	Yes	No	No	T	G	C	T
29	Male	Case	Yes	Yes	Yes	No	A	A	C	T
30	Male	Case	Yes	Yes	Yes	No	A	A	C	T
31	Male	Case	Yes	Yes	Yes	No	A	A	C	T
32	Male	Case	Yes	Yes	Yes	No	A	A	C	T
33	Male	Case	Yes	Yes	Yes	No	A	A	C	T
34	Male	Case	Yes	Yes	Yes	No	T	G	G	T
35	Male	Case	Yes	Yes	Yes	No	A	A	C	T
36	Male	Case	Yes	Yes	Yes	No	T	G	C	T
37	Male	Case	Yes	Yes	Yes	No	A	A	C	T
38	Male	Case	Yes	Yes	Yes	No	A	A	C	T
39	Male	Case	Yes	No	No	No	A	A	C	T
40	Male	Case	Yes	No	No	No	A	A	C	G
41	Male	Case	Yes	Yes	No	No	A	A	G	T
42	Female	Case	Yes	Yes	No	No	TA	GA	CC	TT
43	Male	Case	Yes	No	No	No	A	A	C	T
44	Female	Case	Yes	Yes	Yes	No	AA	GA	CC	TT
45	Male	Case	Yes	Yes	No	No	T	G	G	T
46	Male	Case	Yes	Yes	Yes	No	T	G	C	T
47	Male	Case	Yes	Yes	Yes	No	A	A	C	T
48	Female	Case	Yes	Yes	No	No	AA	AA	CC	TT
49	Male	Case	No	No	No	No	A	A	C	T
50	Male	Case	Yes	No	No	No	A	A	C	T
51	Female	Case	Yes	Yes	Yes	No	AA	GG	GG	TT
52	Male	Case	Yes	Yes	No	No	A	A	C	T
53	Male	Case	Yes	Yes	No	No	A	A	C	T
54	Male	Case	Yes	Yes	No	No	A	A	G	T
55	Female	Case	Yes	Yes	No	No	AA	AA	GC	GT
56	Male	Case	Yes	No	No	No	T	G	C	T
57	Male	Case	Yes	Yes	Yes	No	A	A	C	T
58	Female	Case	Yes	Yes	Yes	No	AA	AA	GC	TT
59	Male	Case	Yes	Yes	Yes	No	A	A	C	T
60	Male	Case	Yes	Yes	Yes	No	A	A	C	T
61	Male	Case	Yes	Yes	No	No	A	A	C	T
62	Male	Case	Yes	Yes	Yes	No	A	A	C	T
63	Male	Case	Yes	Yes	No	No	T	G	G	T
64	Male	Case	Yes	Yes	Yes	No	A	A	C	T
65	Male	Case	Yes	Yes	No	No	T	G	C	T
66	Female	Case	Yes	Yes	Yes	No	TT	GG	GC	TT
67	Male	Case	Yes	Yes	Yes	No	A	A	G	T
68	Female	Case	Yes	Yes	No	No	AA	AA	GG	TT
69	Male	Case	Yes	Yes	No	No	T	G	C	T
70	Male	Case	Yes	Yes	No	No	A	A	G	T
71	Male	Case	Yes	Yes	No	No	A	A	C	T
72	Male	Case	Yes	Yes	No	No	A	A	C	T
73	Female	Case	Yes	Yes	No	No	TA	GA	CC	TT
74	Female	Case	Yes	Yes	No	No	AA	AA	GC	TT
75	Male	Case	Yes	Yes	Yes	No	A	A	C	T
76	Male	Case	Yes	Yes	Yes	No	T	G	C	T
77	Male	Case	Yes	Yes	Yes	No	T	G	C	T
78	Female	Case	Yes	Yes	No	No	AA	AA	GC	TT
79	Female	Case	Yes	Yes	No	No	AA	AA	CC	TT
80	Female	Control	No	No	No	No	AA	AA	CC	TT
81	Male	Case	Yes	Yes	Yes	No	T	G	C	T
82	Male	Case	Yes	Yes	Yes	No	A	A	G	T
83	Male	Case	Yes	Yes	No	No	A	A	C	T
84	Male	Case	Yes	Yes	Yes	No	A	A	G	T
85	Male	Case	Yes	Yes	Yes	No	A	G	G	T
86	Male	Case	Yes	Yes	Yes	No	A	A	C	T
87	Male	Case	Yes	Yes	Yes	No	A	A	C	T
88	Female	Case	Yes	Yes	No	No	TA	GG	GG	TT
89	Male	Case	Yes	Yes	Yes	No	A	A	C	T
90	Male	Case	Yes	Yes	Yes	No	A	A	C	T
91	Male	Case	Yes	Yes	Yes	No	T	G	G	T
92	Male	Case	Yes	Yes	Yes	No	A	G	G	G
93	Male	Case	Yes	Yes	Yes	No	A	A	G	T
94	Male	Case	Yes	Yes	Yes	No	T	G	C	T
95	Male	Case	Yes	Yes	No	No	A	A	C	T
96	Female	Case	Yes	Yes	No	No	TA	GA	GC	TT
97	Female	Case	Yes	Yes	Yes	No	TA	GG	GC	TT
98	Male	Case	Yes	Yes	Yes	No	A	A	C	T
99	Male	Case	Yes	Yes	Yes	No	A	A	C	T
100	Male	Case	Yes	Yes	Yes	No	A	A	G	T
101	Male	Case	Yes	Yes	Yes	No	A	A	C	G
102	Male	Case	Yes	Yes	Yes	No	A	A	C	G
103	Male	Case	Yes	Yes	Yes	No	T	G	C	T
104	Male	Case	Yes	Yes	Yes	No	TA	GA	C	T
105	Male	Case	Yes	Yes	Yes	No	A	A	G	T
106	Male	Case	Yes	Yes	Yes	No	T	G	G	T
107	Male	Case	Yes	Yes	No	No	A	A	G	T
108	Male	Case	Yes	Yes	Yes	No	A	A	C	T
109	Male	Case	Yes	Yes	No	No	A	A	C	T
110	Male	Case	Yes	Yes	No	No	A	A	C	T
111	Male	Case	Yes	Yes	Yes	No	A	A	C	T
112	Male	Case	Yes	Yes	Yes	No	T	G	G	T
113	Male	Case	Yes	Yes	Yes	No	T	G	C	T
114	Male	Case	Yes	Yes	Yes	No	A	A	C	T
115	Male	Case	Yes	Yes	Yes	No	A	A	C	T
116	Male	Case	Yes	Yes	Yes	No	A	A	C	T
117	Male	Case	Yes	Yes	Yes	No	A	A	G	T
118	Male	Case	Yes	Yes	Yes	No	A	A	C	T
119	Male	Case	Yes	Yes	Yes	No	A	A	C	T
120	Female	Case	Yes	No	No	No	AA	AA	CC	TT
121	Male	Case	Yes	Yes	Yes	No	A	A	G	T
122	Female	Case	Yes	Yes	Yes	No	TT	GG	CC	TT
123	Male	Case	Yes	Yes	No	No	A	A	G	T
124	Female	Case	Yes	Yes	No	No	AA	AA	GC	TT
125	Male	Case	Yes	No	No	No	T	G	C	T
126	Male	Case	Yes	Yes	Yes	Yes	T	G	C	T
127	Female	Case	Yes	Yes	Yes	No	AA	AA	CC	TT
128	Male	Case	Yes	Yes	Yes	No	A	A	C	T
129	Female	Case	Yes	Yes	Yes	No	AA	AA	CC	TT
130	Male	Case	Yes	Yes	Yes	No	A	A	C	T
131	Male	Case	Yes	No	No	No	A	A	C	T
132	Male	Case	Yes	Yes	Yes	No	A	A	C	T
133	Female	Case	Yes	Yes	Yes	No	AA	AA	CC	TT
134	Male	Case	Yes	Yes	Yes	No	A	A	C	T
135	Male	Case	Yes	Yes	Yes	No	A	A	C	T
136	Male	Case	Yes	Yes	Yes	No	T	G	C	T
137	Male	Case	Yes	Yes	Yes	No	A	G	G	T
138	Male	Case	Yes	Yes	Yes	No	A	A	C	T
139	Male	Case	Yes	No	No	No	A	A	C	T
140	Male	Case	Yes	Yes	Yes	No	T	G	C	T
141	Male	Case	Yes	Yes	Yes	No	T	G	G	T
142	Female	Control	No	No	No	No	AA	AA	CC	GT
143	Male	Case	Yes	Yes	Yes	No	A	A	C	T
144	Male	Case	Yes	Yes	Yes	No	T	G	G	T
145	Male	Case	Yes	Yes	Yes	Yes	A	A	C	T
146	Male	Case	Yes	Yes	Yes	Yes	A	A	G	T
147	Male	Case	Yes	Yes	Yes	No	A	A	C	T
148	Female	Case	Yes	Yes	No	No	AA	AA	CC	TT
149	Male	Case	Yes	Yes	Yes	No	A	G	C	T
150	Male	Case	Yes	Yes	No	No	T	G	G	T
151	Male	Case	Yes	Yes	Yes	No	T	G	G	T
152	Female	Case	Yes	Yes	No	No	TA	GA	CC	TT
153	Male	Case	Yes	Yes	No	No	A	A	G	T
154	Male	Case	Yes	Yes	No	No	T	G	C	T
155	Male	Case	Yes	Yes	Yes	No	A	A	C	T
156	Female	Case	Yes	Yes	Yes	Yes	AA	AA	CC	TT
157	Male	Case	Yes	Yes	No	No	A	A	C	T
158	Male	Case	Yes	Yes	No	No	A	A	C	T
159	Male	Case	Yes	Yes	Yes	No	A	G	G	T
160	Female	Case	Yes	Yes	Yes	No	AA	AA	GC	TT
161	Male	Case	Yes	Yes	Yes	No	A	A	C	T
162	Male	Case	Yes	Yes	No	No	A	A	C	T
163	Male	Case	Yes	Yes	Yes	No	T	G	C	T
164	Male	Case	Yes	Yes	No	No	A	A	G	T
165	Male	Case	Yes	Yes	Yes	Yes	A	A	G	T
166	Male	Control	No	No	No	Yes	T	G	C	T
167	Male	Case	Yes	Yes	Yes	Yes	T	G	C	T
168	Male	Case	Yes	Yes	No	No	T	G	G	T
169	Male	Case	Yes	Yes	No	No	A	G	G	T
170	Female	Control	No	No	No	No	AA	AA	GG	TT
171	Female	Case	Yes	Yes	No	No	AA	AA	GC	TT
172	Male	Control	No	No	No	No	A	A	C	T
173	Male	Case	Yes	Yes	Yes	No	A	A	C	T
174	Male	Case	Yes	Yes	No	No	A	A	C	T
175	Female	Case	Yes	Yes	Yes	No	TA	GA	CC	TT
176	Male	Case	Yes	Yes	Yes	No	A	A	C	T
177	Male	Case	Yes	Yes	Yes	No	T	G	C	T
178	Male	Case	Yes	Yes	Yes	No	A	A	G	T
179	Male	Case	Yes	Yes	Yes	No	A	A	C	G
180	Male	Case	Yes	Yes	No	No	A	A	C	T
181	Male	Case	Yes	Yes	Yes	No	T	G	C	T
182	Female	Case	Yes	Yes	No	No	TT	GG	CC	TT
183	Male	Case	Yes	Yes	Yes	No	A	A	C	T
184	Female	Case	Yes	Yes	Yes	No	TA	GA	CC	TT
185	Male	Case	Yes	Yes	Yes	No	A	A	C	T
186	Female	Case	Yes	Yes	Yes	No	AA	AA	CC	TT
187	Female	Case	Yes	Yes	Yes	No	AA	AA	CC	TT
188	Female	Case	Yes	Yes	Yes	No	TA	GA	GG	TT
189	Female	Case	Yes	Yes	Yes	No	AA	AA	CC	TT
190	Female	Case	Yes	Yes	Yes	No	AA	AA	CC	TT
191	Male	Case	Yes	Yes	Yes	No	A	A	C	T
192	Male	Case	Yes	Yes	Yes	No	A	A	C	G
193	Female	Case	Yes	Yes	Yes	No	AA	AA	CC	TT
194	Female	Case	Yes	Yes	Yes	No	AA	AA	CC	TT
195	Male	Case	Yes	Yes	Yes	No	A	A	C	T
196	Female	Case	Yes	Yes	No	No	TA	GA	CC	TT
197	Male	Case	Yes	Yes	Yes	No	A	A	C	T
198	Female	Case	Yes	Yes	No	No	AA	AA	CC	TT
199	Female	Case	Yes	Yes	Yes	No	AA	AA	GC	TT
200	Female	Case	Yes	Yes	Yes	No	AA	AA	GC	TT
201	Male	Case	Yes	Yes	Yes	No	A	A	G	T
202	Male	Case	Yes	Yes	No	No	T	G	C	T
203	Female	Case	Yes	Yes	Yes	No	AA	AA	CC	TT
204	Female	Case	Yes	Yes	Yes	No	TA	GA	CC	TT
205	Male	Case	Yes	Yes	No	No	T	G	C	T
206	Male	Case	Yes	Yes	Yes	No	T	G	C	T
207	Male	Case	Yes	Yes	Yes	No	A	A	G	T
208	Male	Case	Yes	Yes	Yes	No	T	G	C	T
209	Male	Case	Yes	Yes	No	No	A	A	G	T
210	Male	Case	Yes	Yes	No	No	A	A	C	T
211	Male	Case	Yes	Yes	No	No	A	A	C	G
212	Male	Case	Yes	Yes	No	No	A	A	C	T
213	Male	Case	Yes	Yes	No	No	A	A	G	T
214	Male	Case	Yes	Yes	No	No	A	A	C	T
215	Male	Case	Yes	Yes	Yes	No	T	G	C	T
216	Female	Case	Yes	Yes	Yes	No	TA	GA	CC	TT
217	Male	Case	Yes	Yes	Yes	No	T	G	C	T
218	Female	Case	Yes	Yes	Yes	No	TA	GA	GC	TT
219	Male	Case	Yes	Yes	Yes	No	T	G	C	T
220	Male	Case	Yes	Yes	Yes	No	T	G	G	T
221	Male	Case	Yes	Yes	Yes	No	A	A	C	T
222	Female	Case	Yes	Yes	Yes	No	AA	AA	CC	TT
223	Male	Case	Yes	Yes	Yes	No	A	A	C	T
226	Female	Case	Yes	Yes	No	No	AA	AA	GC	TT
227	Male	Case	Yes	Yes	Yes	No	A	A	G	T
228	Female	Case	Yes	Yes	Yes	No	AA	AA	GC	GT
229	Male	Case	Yes	Yes	Yes	No	T	G	C	T
230	Male	Case	Yes	Yes	Yes	No	T	G	C	T
231	Female	Case	Yes	Yes	Yes	No	TA	GA	CC	TT
232	Male	Case	Yes	Yes	Yes	No	T	G	C	T
233	Male	Case	Yes	Yes	Yes	No	A	A	C	T
234	Male	Case	Yes	Yes	Yes	No	A	A	C	T
235	Male	Case	Yes	Yes	Yes	No	A	A	G	T
236	Male	Case	Yes	Yes	No	No	A	A	C	T
237	Male	Case	Yes	Yes	Yes	No	A	A	C	T
238	Male	Case	Yes	Yes	Yes	No	A	A	G	T
239	Male	Case	Yes	Yes	Yes	No	A	A	C	G
240	Female	Case	Yes	Yes	Yes	No	AA	AA	CC	TT
241	Male	Case	Yes	Yes	Yes	No	A	A	C	T
242	Male	Case	Yes	Yes	Yes	No	A	A	C	T
243	Male	Case	Yes	Yes	Yes	No	A	A	C	T
244	Male	Case	Yes	Yes	Yes	No	A	A	G	T
245	Male	Case	Yes	Yes	Yes	No	A	A	C	T
246	Male	Case	Yes	Yes	Yes	No	A	A	C	T
247	Male	Case	Yes	Yes	Yes	No	A	A	C	T
248	Male	Case	Yes	Yes	Yes	No	A	A	C	T
249	Male	Case	Yes	Yes	Yes	No	T	G	C	T
250	Male	Case	Yes	Yes	Yes	No	T	G	C	T
251	Male	Case	Yes	Yes	Yes	No	A	A	G	T
252	Male	Case	Yes	Yes	Yes	No	A	A	G	T
253	Female	Case	Yes	Yes	Yes	No	AA	AA	CC	TT
254	Female	Case	Yes	Yes	Yes	No	TA	GA	CC	TT
255	Male	Case	Yes	Yes	Yes	No	A	A	C	T
256	Male	Case	Yes	Yes	Yes	No	A	A	C	T
257	Female	Case	Yes	Yes	Yes	No	AA	AA	GC	TT
258	Male	Case	Yes	Yes	Yes	No	T	G	C	T
259	Male	Case	Yes	Yes	Yes	No	T	G	C	T
260	Male	Case	Yes	Yes	Yes	No	T	G	C	T
261	Male	Case	Yes	Yes	Yes	No	A	A	C	T
262	Male	Case	Yes	Yes	Yes	No	A	A	G	T
263	Male	Case	Yes	Yes	Yes	No	A	A	C	T
264	Male	Case	Yes	Yes	Yes	No	A	A	C	T
265	Female	Case	Yes	Yes	Yes	No	AA	AA	GG	TT
266	Female	Case	Yes	Yes	Yes	No	AA	AA	GC	TT
267	Female	Case	Yes	Yes	Yes	No	AA	AA	CC	TT
268	Male	Case	Yes	Yes	Yes	Yes	A	A	C	T
269	Male	Case	Yes	Yes	Yes	Yes	A	A	C	T
270	Male	Case	Yes	Yes	Yes	No	A	A	C	T
271	Male	Case	Yes	Yes	Yes	No	A	A	C	T
272	Male	Case	Yes	Yes	Yes	No	A	A	C	T
273	Male	Case	Yes	Yes	Yes	Yes	A	A	C	T
274	Female	Case	Yes	Yes	Yes	No	TA	GA	CC	TT
275	Female	Case	Yes	Yes	Yes	No	TA	GA	CC	TT
276	Male	Case	Yes	Yes	Yes	No	A	A	G	T
277	Female	Case	Yes	Yes	Yes	No	TA	GA	CC	TT
278	Female	Case	Yes	Yes	Yes	No	TA	GA	CC	TT
279	Female	Case	Yes	Yes	Yes	No	AA	AA	CC	GT
280	Male	Case	Yes	Yes	Yes	No	A	A	C	T
281	Male	Case	Yes	Yes	Yes	No	A	A	C	T
282	Male	Case	Yes	Yes	Yes	Yes	A	A	C	T
283	Female	Case	Yes	Yes	Yes	No	TT	GG	CC	TT
284	Male	Case	Yes	Yes	Yes	No	A	A	C	T
285	Male	Case	Yes	Yes	Yes	Yes	A	A	C	T
286	Female	Case	Yes	Yes	Yes	No	TA	GA	CC	TT
287	Male	Control	No	No	No	No	A	A	C	T
288	Male	Control	No	No	No	No	A	A	C	T
289	Male	Control	No	No	No	No	A	A	G	T
290	Female	Control	No	No	No	No	AA	AA	CC	TT
291	Female	Control	No	No	No	No	TA	GA	CC	TT
292	Female	Control	No	No	No	No	TT	GG	CC	TT
293	Male	Control	No	No	No	No	A	A	C	T
294	Female	Control	No	No	No	No	AA	AA	GC	TT
295	Female	Control	No	No	No	No	TA	GA	CC	TT
296	Female	Control	No	No	No	No	AA	AA	GC	TT
297	Female	Control	No	No	No	No	AA	AA	GC	GT
298	Male	Control	No	No	No	No	A	A	G	T
299	Female	Control	No	No	No	No	AA	AA	CC	GT
300	Male	Control	No	No	No	No	A	A	C	T
301	Male	Control	No	No	No	No	A	A	C	G
302	Male	Control	No	No	No	No	A	A	C	T
303	Female	Control	No	No	No	No	AA	AA	GC	GT
304	Male	Control	No	No	No	No	T	G	C	T
305	Female	Control	No	No	No	No	AA	AA	GC	TT
306	Female	Control	No	No	No	No	AA	AA	CC	GT
307	Female	Control	No	No	No	No	TA	GA	CC	TT
308	Female	Control	No	No	No	No	AA	AA	CC	GT
309	Female	Control	No	No	No	No	AA	AA	CC	GT
310	Female	Control	No	No	No	No	AA	AA	CC	GT
311	Female	Control	No	No	No	No	AA	AA	GC	TT
312	Male	Control	No	No	No	No	A	A	C	T
313	Male	Control	No	No	No	No	A	A	G	T
314	Male	Control	No	No	No	No	A	A	C	T
315	Female	Control	No	No	No	No	TA	GA	CC	TT
316	Male	Control	No	No	No	No	T	G	C	T
317	Female	Control	No	No	No	No	TA	GA	GC	TT
318	Male	Control	No	No	No	No	A	A	C	T
319	Female	Control	No	No	No	No	TA	GA	CC	TT
320	Male	Control	No	No	No	No	A	A	C	T
321	Female	Control	No	No	No	No	TA	GA	CC	TT
322	Female	Control	No	No	No	No	TA	GA	CC	TT
323	Male	Control	No	No	No	No	A	A	C	T
324	Female	Control	No	No	No	No	AA	AA	CC	TT
325	Female	Control	No	No	No	No	AA	AA	CC	TT
326	Female	Control	No	No	No	No	TA	GA	CC	TT
327	Female	Control	No	No	No	No	TA	GA	CC	TT
328	Female	Control	No	No	No	No	TA	GA	CC	TT
329	Male	Control	No	No	No	No	A	A	C	T
330	Female	Control	No	No	No	No	AA	AA	GC	TT
331	Female	Control	No	No	No	No	AA	AA	GC	TT
332	Male	Control	No	No	No	No	T	G	G	T
333	Female	Control	No	No	No	No	AA	AA	GC	TT
334	Female	Control	No	No	No	No	AA	AA	CC	TT
335	Female	Control	No	No	No	No	AA	AA	CC	TT
336	Male	Control	No	No	No	No	T	A	C	T
337	Female	Control	No	No	No	No	AA	AA	GC	TT
338	Female	Control	No	No	No	No	TA	GA	GC	TT
339	Male	Control	No	No	No	No	A	G	C	T
340	Male	Control	No	No	No	No	A	A	C	T
341	Male	Control	No	No	No	No	A	A	C	T
342	Female	Control	No	No	No	No	AA	AA	CC	TT
343	Male	Control	No	No	No	No	A	A	C	T
344	Female	Control	No	No	No	No	AA	AA	GC	TT
345	Female	Control	No	No	No	No	AA	AA	CC	TT
346	Female	Control	No	No	No	No	TA	GA	CC	TT
347	Female	Control	No	No	No	No	TA	GA	CC	GT
348	Female	Control	No	No	No	No	TA	GA	CC	TT
349	Female	Control	No	No	No	No	AA	AA	CC	TT
350	Female	Control	No	No	No	No	AA	AA	CC	TT
351	Female	Control	No	No	No	No	AA	AA	CC	TT
352	Male	Control	No	No	No	No	A	A	C	T
353	Female	Control	No	No	No	No	TA	GA	GC	TT
354	Female	Control	No	No	No	No	AA	AA	GC	GT
355	Female	Control	No	No	No	No	AA	AA	GC	TT
356	Female	Control	No	No	No	No	AA	AA	CC	TT
357	Female	Control	No	No	No	No	TA	GA	CC	TT
358	Female	Control	No	No	No	No	TT	GG	CC	TT
359	Female	Control	No	No	No	No	TA	GA	GC	TT
360	Female	Control	No	No	No	No	AA	AA	CC	GT
361	Female	Control	No	No	No	No	TA	GA	CC	TT
362	Female	Control	No	No	No	No	AA	AA	CC	TT
363	Female	Control	No	No	No	No	TA	GA	CC	TT
364	Female	Control	No	No	No	No	TA	GA	GC	TT
365	Female	Control	No	No	No	No	AA	AA	CC	GT
366	Female	Control	No	No	No	No	AA	AA	CC	TT
367	Male	Control	No	No	No	No	A	A	G	T
368	Male	Control	No	No	No	No	T	G	C	T
369	Male	Case	Yes	Yes	Yes	Yes	A	A	C	T
Abbreviations: FiO2, fraction of inspired oxygen; WHO-OS, world health organization ordinal scale; ICU, intensive care unit.
